# Supplementary material for: Muscle abnormalities worsen after post-exertional malaise in long COVID
Source: Nat Commun. 2024 Jan 4;15:17. doi: 10.1038/s41467-023-44432-3 (PMC10766651; doi:10.1038/s41467-023-44432-3)
Supplement: Supplementary file 4 — Source Data [file 41467_2023_44432_MOESM4_ESM.xlsx]

## Sheet: Table 1
ID	Group	age (not shown for privacy laws and studies with a small sample size). Available upon reasonable request	sex	bmi	CCI	Hospitalization	pre_cov_vacc_1	pre_cov_werk_uur_1	post_cov_werk_uur_1	days_since_infection	days_since_infection_latest
1	Long COVID		Female	26.57	0	0	Ja	24	8	701	701
2	Long COVID		Female	23.3	0	0	Ja	24	20	665	665
3	Long COVID		Female	21.26	0	0	Ja	40	0	455	455
4	Long COVID		Female	27.09	1	0	Nee	45	10	673	673
5	Long COVID		Female	23.72	0	0	Ja	32	27	513	392
6	Long COVID		Female	26.67	1	0	Ja	20	3	329	329
7	Long COVID		Female	19.36	0	0	Ja	36	15	420	420
8	Long COVID		Male	31.06	0	0	Ja	60	12	735	41
9	Long COVID		Male	29.67	1	0	Ja	36	0	685	685
10	Long COVID		Female	27.22	0	0	Ja	36	0	408	408
11	Long COVID		Male	28.89	0	0	Ja	36	0	599	599
12	Long COVID		Male	33.58	1	0	Ja	36	6	665	665
13	Long COVID		Female	26.62	0	0	Ja	28	0	686	686
14	Long COVID		Female	17.46	0	0	Ja	50	2	732	520
15	Long COVID		Female	19.79	1	0	Ja	24	1.5	523	523
16	Long COVID		Male	23.74	0	0	Ja	50	8	755	117
17	Long COVID		Male	24.6	1	0	Ja	36	27	716	716
18	Long COVID		Male	33.09	0	0	Ja	45	16	60	60
19	Long COVID		Male	19.89	0	0	Ja	50	0	745	745
20	Long COVID		Female	23.78	0	0	Ja	32	12	500	500
21	Long COVID		Male	25.59	0	0	Ja	36	0	545	545
22	Long COVID		Male	24.92	0	0	Ja	45	5	545	42
23	Long COVID		Male	35.83	3	0	Ja	36	16	504	504
24	Long COVID		Male	21.79	0	0	Ja	50	0	188	188
25	Long COVID		Female	24.39	0	0	Ja	50	0	186	186
26	Healthy		Female	25.41	0	0	Ja	28	24	372	372
27	Healthy		Male	25.38	0	0	Ja	32	32	717	717
28	Healthy		Male	26.31	1	0	Ja	40	40	72	72
29	Healthy		Male	22.28	0	0	Ja	50	50	765	64
30	Healthy		Female	19.23	0	0	Ja	40	40	64	64
31	Healthy		Male	27.41	0	0	Ja	40	40	93	93
32	Healthy		Male	18.95	0	0	Ja	40	40	71	71
33	Healthy		Male	21.56	0	0	Ja	45	45	197	197
34	Healthy		Male	27.67	2	0	Ja	40	40	137	137
35	Healthy		Female	20.24	0	0	Ja	16	16	109	109
36	Healthy		Female	28.73	0	0	Ja	32	40	190	190
37	Healthy		Female	24.28	1	0	Ja	36	36	200	200
38	Healthy		Female	22.15	0	0	Ja	50	50	808	106
39	Healthy		Female	25.73	1	0	Ja	16	16	405	152
40	Healthy		Male	20.59	0	0	Ja	36	36	135	135
41	Healthy		Female	21.05	0	0	Ja	32	32	438	438
42	Healthy		Female	21.6	0	0	Ja	36	36	142	142
43	Healthy		Male	29.04	0	0	Ja	40	40	105	105
44	Healthy		Male	29.22	0	0	Ja	36	36	130	130
45	Healthy		Female	22.59	1	0	Ja	24	24	566	566
46	Healthy		Female	27.46	0	0	Ja	36	36	83	83

## Sheet: Table 2
ID	Time	Fatique	Fatigue severity	Concentration	Concentration severity	Mucle_joint_pain	Chest_pain	Dyspnea	Anosmia	Sore_troat	Cold	Cough
1	Baseline	1	7	0		1	1	1	0	0	0	0
1	1-day after PEM	1	10	1	5	1	1	1	0	0	0	0
1	1-week after PEM	1	8	1	2	1	1	1	0	0	0	0
2	Baseline	1	5	0		1	0	0	0	0	0	0
2	1-day after PEM	1	7	0		1	0	0	0	0	0	0
2	1-week after PEM	0		1	4	0	0	0	0	0	0	1
3	Baseline	1	7	1	6	1	0	0	1	0	0	0
3	1-day after PEM	1	9	1	8	1	1	0	1	0	0	0
3	1-week after PEM	1	9	1	8	1	1	0	1	0	0	0
4	Baseline	1	8	1	7	1	1	1	0	0	0	0
4	1-day after PEM	1	8	1	8	1	1	1	0	1	0	0
4	1-week after PEM	1	7	1	9	1	1	1	0	0	0	0
5	Baseline	1	5	0		0	0	0	0	0	0	0
5	1-day after PEM	1	6	0		1	0	0	0	0	0	0
5	1-week after PEM	1	8	1	7	1	0	1	0	1	1	0
6	Baseline	1	6	0		1	0	0	0	0	1	0
6	1-day after PEM	1	8	1	6	1	0	0	0	0	0	0
6	1-week after PEM	1	7	1	5	0	1	1	0	0	1	0
7	Baseline	1	6	1	4	0	1	0	0	0	0	0
7	1-day after PEM	1	7	1	6	0	1	1	0	1	0	0
7	1-week after PEM	1	6	1	3	0	1	1	0	0	0	0
8	Baseline	1	4	1	5	1	0	1	0	0	0	0
8	1-day after PEM	1	8	1	8	1	0	0	0	0	0	0
8	1-week after PEM	1	7	1	6	1	0	0	0	0	0	0
9	Baseline	1	8	1	9	0	0	0	0	0	0	0
9	1-day after PEM	1	8	1	9	1	0	0	0	0	0	0
9	1-week after PEM	1	8	1	9	1	0	0	0	0	0	0
10	Baseline	1	5	1	3	1	0	0	0	0	0	0
10	1-day after PEM	1	7	1	4	1	1	0	0	0	0	0
10	1-week after PEM	1	4	1	3	1	0	0	0	0	0	0
11	Baseline	1	6	1	2	1	0	1	0	1	0	0
11	1-day after PEM	1	6	1	6	1	1	0	0	1	0	0
11	1-week after PEM	1	7	1	6	1	0	0	0	1	0	0
12	Baseline	1	2	0		1	1	1	0	0	0	0
12	1-day after PEM	1	5	1	6	1	0	0	0	0	0	0
12	1-week after PEM	1	7	1	5	1	1	0	0	0	0	0
13	Baseline	1	3	1	8	1	1	0	1	0	0	0
13	1-day after PEM	1	8	1	5	1	1	1	1	0	0	0
13	1-week after PEM	1	7	1	6	1	1	0	1	0	0	0
14	Baseline	1	7	1	3	1	1	0	0	0	0	0
14	1-day after PEM	1	8	1	4	1	1	0	0	0	0	1
14	1-week after PEM	1	6	1	6	1	0	1	0	0	0	0
15	Baseline	1	7	1	8	0	0	0	0	0	0	0
15	1-day after PEM	1	9	1	7	0	0	0	0	0	0	0
15	1-week after PEM	1	7	1	6	0	0	0	0	0	0	0
16	Baseline	1	6	1	3	1	1	1	0	1	0	0
16	1-day after PEM	1	7	1	7	1	1	0	0	1	0	0
16	1-week after PEM	1	4	1	4	1	0	0	0	1	0	0
17	Baseline	1	7	1	6	1	1	0	1	0	0	0
17	1-day after PEM	1	9	1	8	1	1	0	1	0	0	0
17	1-week after PEM	1	6	1	6	1	1	0	1	0	0	0
18	Baseline	1	3	1	3	0	0	0	0	0	0	0
18	1-day after PEM	1	7	1	5	1	0	0	0	0	0	0
18	1-week after PEM	1	7	1	4	0	0	0	0	0	0	0
19	Baseline	1	8	1	10	0	0	0	0	0	0	0
19	1-day after PEM	1	9	1	10	1	1	0	0	0	0	0
19	1-week after PEM	1	10	1	10	1	0	0	0	0	0	0
20	Baseline	1	4	1	3	1	0	0	0	0	0	0
20	1-day after PEM	1	7	1	6	1	0	0	0	0	0	0
20	1-week after PEM	1	6	1	3	0	0	0	0	0	0	0
21	Baseline	1	4	1	4	1	0	0	0	0	0	0
21	1-day after PEM	1	7	1	7	1	0	0	0	1	0	0
21	1-week after PEM	1	6	1	7	1	0	1	0	0	0	0
22	Baseline	1	7	1	5	1	0	0	0	0	0	0
22	1-day after PEM	1	8	1	6	1	0	0	0	0	0	0
22	1-week after PEM	1	9	1	7	0	0	0	0	0	0	0
23	Baseline	1	3	1	3	0	0	0	0	0	0	0
23	1-day after PEM	1	5	1	3	0	0	0	0	0	0	0
23	1-week after PEM	1	4	1	3	0	0	0	0	0	0	0
24	Baseline	1	3	1	2	0	0	0	0	0	0	0
24	1-day after PEM	1	6	0		0	0	0	0	0	0	0
24	1-week after PEM	1	5	0		0	0	0	0	0	0	0
25	Baseline	1	5	1	3	0	0	0	0	0	0	0
25	1-day after PEM	1	6	0		0	0	0	0	0	0	0
25	1-week after PEM	1	6	0		0	0	0	0	0	0	0

## Sheet: Figure1
ID	sex	age (not shown for privacy laws and studies with a small sample size). Available upon reasonable request	group	VO2max	peakpoweroutput	GET
1	Female		Long COVID		49
2	Female		Long COVID	22.8128	214	1.43
3	Female		Long COVID	29.5685	163	1.47
4	Female		Long COVID	22.2408	169	1.45
5	Female		Long COVID	29.3993	170	1.8
6	Female		Long COVID	20.0907	113	1.11
7	Female		Long COVID	38.9133	180	1.63
8	Male		Long COVID	19.6432	210	1.6
9	Male		Long COVID	21.8663	223	1.56
10	Female		Long COVID	17.4399	115	1.04
11	Male		Long COVID	32.4897	318	2.57
12	Male		Long COVID		185
13	Female		Long COVID	21.3127	170	1.43
14	Female		Long COVID	25.0754	119	0.96
15	Female		Long COVID	28.5484	152	1.2
16	Male		Long COVID	42.3599	325	2.55
17	Male		Long COVID	27.2132	183	1.81
18	Male		Long COVID	26.5158	272	1.92
19	Male		Long COVID	40.6339	224	1.89
20	Female		Long COVID	24.1975	153	1.4
21	Male		Long COVID	28.342	183	1.7
22	Male		Long COVID	21.2702	158	1.39
23	Male		Long COVID	22.9704	181	1.95
24	Male		Long COVID	35.8053	302	1.46
25	Female		Long COVID	30.5826	169	1.53
26	Female		Healthy	22.4886	170	1.33
27	Male		Healthy	37.8089	245	2.25
28	Male		Healthy	40.9463	353	2.67
29	Male		Healthy	47.7503	321	2.03
30	Female		Healthy	35.1654	235	1.76
31	Male		Healthy	39.8473	323	2.37
32	Male		Healthy	49.6394	315	2.5
33	Male		Healthy	45.434	351	2.03
34	Male		Healthy	37.3053	289	2.01
35	Female		Healthy	32.727	177	1.27
36	Female		Healthy	24.4841	193	1.76
37	Female		Healthy	30.6957	174	1.38
38	Female		Healthy	39.7989	223	1.81
39	Female		Healthy	31.6911	206	1.78
40	Male		Healthy	39.2492	316	2.29
41	Female		Healthy	42.0013	253	2.03
42	Female		Healthy	41.4616	283	2.17
43	Male		Healthy	29.9764	231	1.66
44	Male		Healthy	27.2114	256	1.73
45	Female		Healthy	26.9651	152	1.28
46	Female		Healthy	26.1665	227	2.04

## Sheet: Figure1_panel_D
ID	Group	variable	value
2	Long COVID	HHB 0%W	49.4462
2	Long COVID	HHB 100%W	48.9832
2	Long COVID	HHB 20%W	39.7085
2	Long COVID	HHB 40%W	43.4378
2	Long COVID	HHB 60%W	44.3968
2	Long COVID	HHB 80%W	45.9603
3	Long COVID	HHB 0%W	44.4289
3	Long COVID	HHB 100%W	98.7587
3	Long COVID	HHB 20%W	60.6205
3	Long COVID	HHB 40%W	64.4372
3	Long COVID	HHB 60%W	79.5288
3	Long COVID	HHB 80%W	95.5242
5	Long COVID	HHB 0%W	42.0617
5	Long COVID	HHB 100%W	61.6992
5	Long COVID	HHB 20%W	49.124
5	Long COVID	HHB 40%W	49.4986
5	Long COVID	HHB 60%W	54.6622
5	Long COVID	HHB 80%W	64.6634
7	Long COVID	HHB 0%W	9.42374
7	Long COVID	HHB 100%W	70.5311
7	Long COVID	HHB 20%W	15.0681
7	Long COVID	HHB 40%W	29.6355
7	Long COVID	HHB 60%W	51.2142
7	Long COVID	HHB 80%W	58.3817
8	Long COVID	HHB 0%W	26.619
8	Long COVID	HHB 100%W	68.4828
8	Long COVID	HHB 20%W	37.2235
8	Long COVID	HHB 40%W	36.0791
8	Long COVID	HHB 60%W	41.0084
8	Long COVID	HHB 80%W	47.232
9	Long COVID	HHB 0%W	15.4537
9	Long COVID	HHB 100%W	76.3793
9	Long COVID	HHB 20%W	51.0949
9	Long COVID	HHB 40%W	70.4213
9	Long COVID	HHB 60%W	83.78
9	Long COVID	HHB 80%W	68.1446
11	Long COVID	HHB 0%W	16.3944
11	Long COVID	HHB 100%W	98.3514
11	Long COVID	HHB 20%W	36.7365
11	Long COVID	HHB 40%W	61.582
11	Long COVID	HHB 60%W	85.452
11	Long COVID	HHB 80%W	95.164
14	Long COVID	HHB 0%W	70.811
14	Long COVID	HHB 100%W	97.3864
14	Long COVID	HHB 20%W	71.4822
14	Long COVID	HHB 40%W	83.611
14	Long COVID	HHB 60%W	88.8942
14	Long COVID	HHB 80%W	97.465
16	Long COVID	HHB 0%W	14.3048
16	Long COVID	HHB 100%W	93.4618
16	Long COVID	HHB 20%W	33.6585
16	Long COVID	HHB 40%W	47.3172
16	Long COVID	HHB 60%W	53.8684
16	Long COVID	HHB 80%W	82.8494
17	Long COVID	HHB 0%W	5.86301
17	Long COVID	HHB 100%W	87.0907
17	Long COVID	HHB 20%W	35.9396
17	Long COVID	HHB 40%W	50.0435
17	Long COVID	HHB 60%W	69.9249
17	Long COVID	HHB 80%W	78.0424
19	Long COVID	HHB 0%W	41.6158
19	Long COVID	HHB 100%W	81.7434
19	Long COVID	HHB 20%W	26.4015
19	Long COVID	HHB 40%W	49.3942
19	Long COVID	HHB 60%W	68.8071
19	Long COVID	HHB 80%W	75.6988
21	Long COVID	HHB 0%W	14.6435
21	Long COVID	HHB 100%W	84.4234
21	Long COVID	HHB 20%W	45.0426
21	Long COVID	HHB 40%W	55.0762
21	Long COVID	HHB 60%W	75.5483
21	Long COVID	HHB 80%W	83.695
22	Long COVID	HHB 0%W	43.738
22	Long COVID	HHB 100%W	73.9777
22	Long COVID	HHB 20%W	42.3968
22	Long COVID	HHB 40%W	48.7981
22	Long COVID	HHB 60%W	55.9559
22	Long COVID	HHB 80%W	70.189
23	Long COVID	HHB 0%W	13.8746
23	Long COVID	HHB 100%W	54.4542
23	Long COVID	HHB 20%W	29.2771
23	Long COVID	HHB 40%W	34.0283
23	Long COVID	HHB 60%W	42.4608
23	Long COVID	HHB 80%W	50.48
24	Long COVID	HHB 0%W	13.5348
24	Long COVID	HHB 100%W	85.503
24	Long COVID	HHB 20%W	30.6975
24	Long COVID	HHB 40%W	48.0767
24	Long COVID	HHB 60%W	72.7226
24	Long COVID	HHB 80%W	84.8439
25	Long COVID	HHB 0%W	15.2545
25	Long COVID	HHB 100%W	89.7366
25	Long COVID	HHB 20%W	44.0097
25	Long COVID	HHB 40%W	56.1008
25	Long COVID	HHB 60%W	72.6828
25	Long COVID	HHB 80%W	92.529
26	Healthy	HHB 0%W	38.0507
26	Healthy	HHB 100%W	93.4708
26	Healthy	HHB 20%W	36.4325
26	Healthy	HHB 40%W	84.9112
26	Healthy	HHB 60%W	95.3814
26	Healthy	HHB 80%W	99.5221
27	Healthy	HHB 0%W	80.5167
27	Healthy	HHB 100%W	98.9359
27	Healthy	HHB 20%W	76.0056
27	Healthy	HHB 40%W	79.0596
27	Healthy	HHB 60%W	86.2518
27	Healthy	HHB 80%W	95.841
28	Healthy	HHB 0%W	38.3153
28	Healthy	HHB 100%W	80.0809
28	Healthy	HHB 20%W	36.2717
28	Healthy	HHB 40%W	62.5904
28	Healthy	HHB 60%W	84.6652
28	Healthy	HHB 80%W	90.0016
29	Healthy	HHB 0%W	15.8883
29	Healthy	HHB 100%W	77.6193
29	Healthy	HHB 20%W	24.8128
29	Healthy	HHB 40%W	42.2216
29	Healthy	HHB 60%W	56.0503
29	Healthy	HHB 80%W	70.8375
30	Healthy	HHB 0%W	60.3457
30	Healthy	HHB 100%W	98.9077
30	Healthy	HHB 20%W	70.1236
30	Healthy	HHB 40%W	70.0635
30	Healthy	HHB 60%W	76.0645
30	Healthy	HHB 80%W	88.226
31	Healthy	HHB 0%W	6.69083
31	Healthy	HHB 100%W	94.7712
31	Healthy	HHB 20%W	33.5335
31	Healthy	HHB 40%W	65.127
31	Healthy	HHB 60%W	83.389
31	Healthy	HHB 80%W	90.5996
32	Healthy	HHB 0%W	42.325
32	Healthy	HHB 100%W	88.937
32	Healthy	HHB 20%W	36.6683
32	Healthy	HHB 40%W	53.0625
32	Healthy	HHB 60%W	70.6284
32	Healthy	HHB 80%W	78.7875
33	Healthy	HHB 0%W	46.2915
33	Healthy	HHB 100%W	100
33	Healthy	HHB 20%W	37.1506
33	Healthy	HHB 40%W	60.6957
33	Healthy	HHB 60%W	82.822
33	Healthy	HHB 80%W	87.849
34	Healthy	HHB 0%W	19.9478
34	Healthy	HHB 100%W	98.1992
34	Healthy	HHB 20%W	39.3461
34	Healthy	HHB 40%W	66.8543
34	Healthy	HHB 60%W	83.3768
34	Healthy	HHB 80%W	95.9366
35	Healthy	HHB 0%W	17.7735
35	Healthy	HHB 100%W	79.6156
35	Healthy	HHB 20%W	22.2289
35	Healthy	HHB 40%W	74.821
35	Healthy	HHB 60%W	83.1774
35	Healthy	HHB 80%W	77.8524
37	Healthy	HHB 0%W	34.1016
37	Healthy	HHB 100%W	98.53
37	Healthy	HHB 20%W	64.8768
37	Healthy	HHB 40%W	63.0977
37	Healthy	HHB 60%W	77.7695
37	Healthy	HHB 80%W	93.9812
38	Healthy	HHB 0%W	7.41818
38	Healthy	HHB 100%W	68.4424
38	Healthy	HHB 20%W	41.5951
38	Healthy	HHB 40%W	54.7977
38	Healthy	HHB 60%W	62.8207
38	Healthy	HHB 80%W	70.4689
40	Healthy	HHB 0%W	23.0821
40	Healthy	HHB 100%W	85.4224
40	Healthy	HHB 20%W	27.7267
40	Healthy	HHB 40%W	59.9771
40	Healthy	HHB 60%W	74.7516
40	Healthy	HHB 80%W	78.475
41	Healthy	HHB 0%W	68.8349
41	Healthy	HHB 100%W	90.9048
41	Healthy	HHB 20%W	62.5812
41	Healthy	HHB 40%W	79.2948
41	Healthy	HHB 60%W	98.3272
41	Healthy	HHB 80%W	98.6286
43	Healthy	HHB 0%W	24.737
43	Healthy	HHB 100%W	79.1569
43	Healthy	HHB 20%W	24.5074
43	Healthy	HHB 40%W	42.7082
43	Healthy	HHB 60%W	64.1027
43	Healthy	HHB 80%W	85.3544
44	Healthy	HHB 0%W	2.18751
44	Healthy	HHB 100%W	69.8531
44	Healthy	HHB 20%W	38.4531
44	Healthy	HHB 40%W	48.031
44	Healthy	HHB 60%W	57.3263
44	Healthy	HHB 80%W	67.9873
45	Healthy	HHB 0%W	38.6786
45	Healthy	HHB 100%W	87.6337
45	Healthy	HHB 20%W	37.7356
45	Healthy	HHB 40%W	72.8222
45	Healthy	HHB 60%W	84.0263
45	Healthy	HHB 80%W	87.9393
46	Healthy	HHB 0%W	44.8302
46	Healthy	HHB 100%W	93.712
46	Healthy	HHB 20%W	25.5835
46	Healthy	HHB 40%W	15.8808
46	Healthy	HHB 60%W	18.9149
46	Healthy	HHB 80%W	29.4857

## Sheet: Figure1_panel_E
ID	Group	HHb	Power
2	Long COVID	43.4584	50
2	Long COVID	44.347	75
2	Long COVID	43.9026	100
2	Long COVID	43.7637	125
2	Long COVID	47.3298	150
2	Long COVID	46.4378	175
3	Long COVID	61.2271	50
3	Long COVID	66.5904	75
3	Long COVID	77.8317	100
3	Long COVID	91.5593	125
3	Long COVID	98.712	150
3	Long COVID		175
5	Long COVID	49.6565	50
5	Long COVID	47.7554	75
5	Long COVID	51.3462	100
5	Long COVID	58.092	125
5	Long COVID	64.6951	150
5	Long COVID	62.871	175
7	Long COVID	24.7887	50
7	Long COVID	30.5441	75
7	Long COVID	41.3527	100
7	Long COVID	51.7835	125
7	Long COVID	62.0497	150
7	Long COVID	69.4768	175
8	Long COVID		50
8	Long COVID	35.9601	75
8	Long COVID	37.7149	100
8	Long COVID	41.3411	125
8	Long COVID	44.396	150
8	Long COVID	50.0231	175
9	Long COVID	58.181	50
9	Long COVID	69.1883	75
9	Long COVID	73.3404	100
9	Long COVID	80.2325	125
9	Long COVID	85.6269	150
9	Long COVID	84.1219	175
11	Long COVID	35.3754	50
11	Long COVID	41.7663	75
11	Long COVID	45.9212	100
11	Long COVID	61.5954	125
11	Long COVID	77.3143	150
11	Long COVID	84.4106	175
14	Long COVID	81.6385	50
14	Long COVID	88.6787	75
14	Long COVID	97.3145	100
14	Long COVID		125
14	Long COVID		150
14	Long COVID		175
16	Long COVID	46.9894	50
16	Long COVID	49.2648	75
16	Long COVID	49.5548	100
16	Long COVID	51.4207	125
16	Long COVID	59.594	150
16	Long COVID	62.7667	175
17	Long COVID	43.7509	50
17	Long COVID	51.2001	75
17	Long COVID	64.4357	100
17	Long COVID	75.315	125
17	Long COVID	77.9108	150
17	Long COVID	83.4116	175
19	Long COVID		50
19	Long COVID	38.6062	75
19	Long COVID	50.1743	100
19	Long COVID	63.6327	125
19	Long COVID	70.1622	150
19	Long COVID	74.9414	175
21	Long COVID	48.3878	50
21	Long COVID	57.1648	75
21	Long COVID	74.3438	100
21	Long COVID	81.4292	125
21	Long COVID	85.6721	150
21	Long COVID	89.0613	175
22	Long COVID	42.8578	50
22	Long COVID	50.8748	75
22	Long COVID	58.7859	100
22	Long COVID	70.2782	125
22	Long COVID	73.4483	150
22	Long COVID		175
23	Long COVID	29.8901	50
23	Long COVID	35.8615	75
23	Long COVID	40.4125	100
23	Long COVID	46.7106	125
23	Long COVID	53.3263	150
23	Long COVID	54.5363	175
24	Long COVID	25.852	50
24	Long COVID	36.2824	75
24	Long COVID	40.9996	100
24	Long COVID	51.2997	125
24	Long COVID	63.6348	150
24	Long COVID	72.9851	175
25	Long COVID	32.473	50
25	Long COVID	38.3725	75
25	Long COVID	48.556	100
25	Long COVID	61.3634	125
25	Long COVID	68.639	150
25	Long COVID		175
26	Healthy	70.8357	50
26	Healthy	87.8708	75
26	Healthy	95.375	100
26	Healthy	96.959	125
26	Healthy	97.6151	150
26	Healthy		175
27	Healthy	76.3246	50
27	Healthy	78.0925	75
27	Healthy	79.1485	100
27	Healthy	79.8418	125
27	Healthy	81.8562	150
27	Healthy	85.6617	175
28	Healthy	47.3172	50
28	Healthy	46.3357	75
28	Healthy	51.7696	100
28	Healthy	56.0474	125
28	Healthy	65.8628	150
28	Healthy	74.1389	175
29	Healthy	35.8236	50
29	Healthy	35.1645	75
29	Healthy	36.4654	100
29	Healthy	41.1334	125
29	Healthy	48.4927	150
29	Healthy	51.581	175
30	Healthy	51.3149	50
30	Healthy	55.9595	75
30	Healthy	60.4614	100
30	Healthy	61.8567	125
30	Healthy	69.3904	150
30	Healthy	73.5829	175
31	Healthy	36.6771	50
31	Healthy	47.9174	75
31	Healthy	58.7425	100
31	Healthy	69.0861	125
31	Healthy	76.472	150
31	Healthy	81.5743	175
32	Healthy	53.4915	50
32	Healthy	61.0375	75
32	Healthy	67.4551	100
32	Healthy	74.4379	125
32	Healthy	78.6586	150
32	Healthy	81.3507	175
33	Healthy	42.4772	50
33	Healthy	44.0783	75
33	Healthy	49.2104	100
33	Healthy	58.6938	125
33	Healthy	65.0441	150
33	Healthy	70.6762	175
34	Healthy	33.9984	50
34	Healthy	48.6827	75
34	Healthy	61.6302	100
34	Healthy	67.211	125
34	Healthy	71.284	150
34	Healthy	82.7039	175
35	Healthy	70.8868	50
35	Healthy	73.9458	75
35	Healthy	80.3123	100
35	Healthy	79.0244	125
35	Healthy	76.857	150
35	Healthy	79.5162	175
37	Healthy	64.8316	50
37	Healthy	64.1693	75
37	Healthy	69.7774	100
37	Healthy	84.8941	125
37	Healthy	95.6812	150
37	Healthy	99.2586	175
38	Healthy	45.6379	50
38	Healthy	49.0792	75
38	Healthy	56.2015	100
38	Healthy	59.7559	125
38	Healthy	61.7959	150
38	Healthy	70.4959	175
40	Healthy	25.9544	50
40	Healthy	33.0144	75
40	Healthy	44.2617	100
40	Healthy	59.6441	125
40	Healthy	68.692	150
40	Healthy	73.6475	175
41	Healthy	61.5542	50
41	Healthy	68.079	75
41	Healthy	76.2595	100
41	Healthy	86.717	125
41	Healthy	96.1918	150
41	Healthy	98.9925	175
43	Healthy	48.4205	50
43	Healthy	56.564	75
43	Healthy	59.3189	100
43	Healthy	73.1175	125
43	Healthy	85.0071	150
43	Healthy	89.53	175
44	Healthy	45.359	50
44	Healthy	48.2739	75
44	Healthy	53.0986	100
44	Healthy	57.4615	125
44	Healthy	63.3341	150
44	Healthy	68.0989	175
45	Healthy	71.7423	50
45	Healthy	74.8081	75
45	Healthy	84.5125	100
45	Healthy	87.428	125
45	Healthy	85.057	150
45	Healthy		175
46	Healthy	22.9883	50
46	Healthy	18.9521	75
46	Healthy	11.4944	100
46	Healthy	14.1454	125
46	Healthy	19.5602	150
46	Healthy	32.7724	175

## Sheet: Figure2
ID	Group	Cap/mm2	cap_fiber_ratio	VO2max	peakpoweroutput	Weighted FCSA	SDH	perc_number_fibers_Type_I_and_hybrids	perc_number_fibers_Type_IIa	perc_number_fibers_Type_IIx_and_hybrids	perc_number_fibers_total_hybrids	perc_area_Type_I_type_I_IIa_hybrids	perc_area_Type_IIa_type_I_IIa_IIa_IIx	perc_area_Type_IIx_typeIIa_IIx
1	Long COVID	308.75	1.05808		49	3426.94	1.38226e-05	0.286107	0.513068	0.200825	0.114855	0.339965	0.534482	0.125552
2	Long COVID	385.7	0.984334	22.8128	214	2552.06	1.335e-05	0.407895	0.291667	0.300439	0.162829	0.475609	0.336875	0.187516
3	Long COVID	181.01	0.574951	29.5685	163	3176.27	8.83532e-06	0.542857	0.381818	0.0753247	0.0470779	0.497399	0.442347	0.0602546
4	Long COVID	195.2	1.05892	22.2408	169	5424.69	8.68478e-06	0.629797	0.221219	0.148984	0.099323	0.677194	0.206799	0.116007
5	Long COVID	413.28	2.0182	29.3993	170	4883.37	1.08771e-05	0.902516	0.0974843	0	0.0306604	0.941162	0.0588377	0
6	Long COVID	327.82	1.12783	20.0907	113	3440.34	7.45152e-06	0.690335	0.285996	0.0236686	0.00690335	0.712347	0.26979	0.0178628
7	Long COVID	338.88	1.59275	38.9133	180	4700.06	8.60049e-06	0.318996	0.272401	0.408602	0.213262	0.297375	0.306234	0.396391
8	Long COVID	273.02	1.90244	19.6432	210	6968.03	1.36062e-05	0.487805	0.393293	0.118902	0.125	0.510535	0.408797	0.080668
9	Long COVID	239.07	1.26765	21.8663	223	5302.34	9.58542e-06	0.369737	0.392105	0.238158	0.115132	0.340027	0.441785	0.218187
10	Long COVID	293.5	0.568149	17.4399	115	1935.75	9.94196e-06	0.320166	0.112266	0.567568	0.286902	0.433257	0.125674	0.441069
11	Long COVID	420.7	2.98976	32.4897	318	7106.59	1.13889e-05	0.59944	0.207283	0.193277	0.0980392	0.526376	0.260596	0.213028
12	Long COVID	221.15	1.30374		185	5895.19	9.76712e-06	0.413699	0.249315	0.336986	0.164384	0.353313	0.310744	0.335943
13	Long COVID	341.38	1.08658	21.3127	170	3182.92	1.27061e-05	0.935428	0.0645724	0	0.115183	0.955158	0.044842	0
14	Long COVID	578.19	1.83203	25.0754	119	3168.55	7.98438e-06	0.63565	0.238789	0.125561	0.064462	0.620926	0.281566	0.0975077
15	Long COVID	466.14	1.25731	28.5484	152	2697.25	1.00889e-05	0.782197	0.157197	0.0606061	0.032197	0.832576	0.132356	0.0350672
16	Long COVID	471.28	2.29468	42.3599	325	4869	1.06633e-05	0.589744	0.243589	0.166667	0.0320517	0.526934	0.301072	0.171994
17	Long COVID	323.28	1.31478	27.2132	183	4066.99		0.400452	0.290724	0.308824	0.152149	0.446565	0.295521	0.257914
18	Long COVID	405.44	2.60303	26.5158	272	6420.33	1.46676e-05	0.382114	0.308943	0.308943	0.136179	0.320321	0.342936	0.336743
19	Long COVID	351.23	1.66081	40.6339	224	4728.55	9.81915e-06	0.574359	0.297436	0.128205	0.0858974	0.649244	0.27265	0.0781066
20	Long COVID	286.48	1.23704	24.1975	153	4318.02	8.17292e-06	0.557841	0.329048	0.113111	0.0411315	0.61733	0.307032	0.0756381
21	Long COVID	280.46	1.1658	28.342	183	4156.67	1.29278e-05	0.42823	0.289473	0.282297	0.100479	0.488582	0.294459	0.216959
22	Long COVID	291.46	1.43604	21.2702	158	4927.01	1.15659e-05	0.580729	0.279514	0.139757	0.093316	0.487295	0.343513	0.169192
23	Long COVID	258.62	1.44763	22.9704	181	5597.4	9.475e-06	0.231884	0.179348	0.588768	0.288043	0.267211	0.213087	0.519701
24	Long COVID	259.2	1.82951	35.8053	302	7058.17	1.08717e-05	0.615385	0.237179	0.147436	0.0673078	0.62514	0.23995	0.13491
25	Long COVID	174.04	0.734888	30.5826	169	4222.43	8.12346e-06	0.653801	0.212866	0.133333	0.0707601	0.714131	0.194055	0.0918142
26	Healthy	386.84	1.50098	22.4886	170	3880.06	7.39394e-06	0.578947	0.283835	0.137218	0.0704885	0.643705	0.256826	0.0994688
27	Healthy	374.63	1.94119	37.8089	245	5181.55	1.28407e-05	0.751359	0.188858	0.0597826	0.0176632	0.73715	0.20975	0.0531001
28	Healthy	423.82	2.38463	40.9463	353	5626.5	1.06476e-05	0.608696	0.235507	0.155797	0.0851451	0.63638	0.222027	0.141593
29	Healthy	426.5	2.0206	47.7503	321	4737.63	1.00403e-05	0.502326	0.272868	0.224806	0.0829457	0.524887	0.288389	0.186723
30	Healthy	289.13	1.87448	35.1654	235	6483.09	1.05058e-05	0.556291	0.172186	0.271523	0.13245	0.577667	0.192603	0.229729
31	Healthy	264.45	1.29924	39.8473	323	4912.92	1.0006e-05	0.474886	0.28653	0.238584	0.121005	0.499655	0.322054	0.178291
32	Healthy	708.36	2.77885	49.6394	315	3922.91	1.29811e-05	0.498301	0.351076	0.150623	0.0804076	0.564662	0.31104	0.124298
33	Healthy	338.55	1.97918	45.434	351	5846.06	1.2875e-05	0.781215	0.218785	0	0	0.775729	0.224271	0
34	Healthy	385.46	2.24265	37.3053	289	5818.06	1.25461e-05	0.570776	0.429224	0	0	0.600071	0.399929	0
35	Healthy	400.02	1.39072	32.727	177	3476.61	1.11023e-05	0.493861	0.433834	0.0723056	0.0286494	0.629189	0.322652	0.0481584
36	Healthy	331.11	1.19434	24.4841	193	3607.07	6.56803e-06	0.351955	0.458101	0.189944	0.0968343	0.38378	0.45529	0.160931
37	Healthy	321.5	1.36771	30.6957	174	4254.11	7.49375e-06	0.686833	0.284697	0.02847	0.0177938	0.788717	0.199598	0.0116856
38	Healthy	361.75	1.28446	39.7989	223	3550.67	1.10481e-05	0.724884	0.222566	0.0525502	0.0672333	0.782777	0.185544	0.0316786
39	Healthy	410.59	1.70239	31.6911	206	4146.22	8.64697e-06	0.865035	0.134965	0	0.0213436	0.918226	0.0817745	0
40	Healthy	374.18	2.1798	39.2492	316	5825.58	1.35323e-05	0.561713	0.405542	0.0327456	0.0170025	0.541821	0.423307	0.0348727
41	Healthy	303.56	1.79961	42.0013	253	5928.39	9.05208e-06	0.740113	0.259887	0	0	0.770368	0.229632	0
42	Healthy	352.53	1.27917	41.4616	283	3628.55	1.02946e-05	0.594595	0.157658	0.247748	0.132883	0.663596	0.142669	0.193735
43	Healthy	335.64	1.86186	29.9764	231	5547.23	9.63492e-06	0.56841	0.407445	0.0241449	0.0115692	0.591171	0.389828	0.0190008
44	Healthy	336.02	1.94183	27.2114	256	5778.85	1.0825e-05	0.554945	0.296703	0.148352	0.112637	0.590554	0.293526	0.11592
45	Healthy	301.72	1.46044	26.9651	152	4840.41	7.75e-06	0.612613	0.387387	0	1.935e-07	0.641203	0.358797	0
46	Healthy	257.29	1.08166	26.1665	227	4204.06	9.59756e-06	0.48503	0.323353	0.191617	0.0913174	0.556588	0.300351	0.143061

## Sheet: Figure3A+B
ID	Group	Time	OXPHOS	SDH
1	Long COVID	Baseline	59.4952	1.38226e-05
1	Long COVID	1-day after PEM	52.3852	8.77083e-06
2	Long COVID	Baseline	56.9518	1.335e-05
2	Long COVID	1-day after PEM	31.7919	1.17917e-05
3	Long COVID	Baseline	97.4993	8.83532e-06
3	Long COVID	1-day after PEM	69.5749	8.74797e-06
4	Long COVID	1-day after PEM	89.7529	1.0061e-05
4	Long COVID	Baseline	56.0877	8.68478e-06
5	Long COVID	Baseline	67.1138	1.08771e-05
5	Long COVID	1-day after PEM	60.6606
6	Long COVID	Baseline	57.6822	7.45152e-06
6	Long COVID	1-day after PEM	44.0205	1.17801e-05
7	Long COVID	Baseline	60.6828	8.60049e-06
7	Long COVID	1-day after PEM	41.1143	1.17841e-05
8	Long COVID	Baseline	70.7788	1.36062e-05
8	Long COVID	1-day after PEM	59.8208	8.19152e-06
9	Long COVID	Baseline	60.6259	9.58542e-06
9	Long COVID	1-day after PEM	48.4674	7.54074e-06
10	Long COVID	1-day after PEM	68.1118	8.67385e-06
10	Long COVID	Baseline	67.8882	9.94196e-06
11	Long COVID	1-day after PEM	81.673	1.47827e-05
11	Long COVID	Baseline	75.7109	1.13889e-05
12	Long COVID	Baseline	58.3321	9.76712e-06
12	Long COVID	1-day after PEM	46.4927	8.6626e-06
13	Long COVID	Baseline	68.7779	1.27061e-05
13	Long COVID	1-day after PEM	52.1553	7.26866e-06
14	Long COVID	Baseline	63.3063	7.98438e-06
14	Long COVID	1-day after PEM	61.3638	5.39881e-06
15	Long COVID	Baseline	89.0803	1.00889e-05
15	Long COVID	1-day after PEM	68.1001	1.04728e-05
16	Long COVID	Baseline	106.389	1.06633e-05
16	Long COVID	1-day after PEM	78.0427	7.23e-06
17	Long COVID	1-day after PEM	60.7388	6.9774e-06
17	Long COVID	Baseline
18	Long COVID	1-day after PEM	55.1173	8.46833e-06
18	Long COVID	Baseline	42.0438	1.46676e-05
19	Long COVID	Baseline	98.8779	9.81915e-06
19	Long COVID	1-day after PEM	79.4337	1.03007e-05
20	Long COVID	Baseline	71.6776	8.17292e-06
20	Long COVID	1-day after PEM	34.9949	6.87708e-06
21	Long COVID	1-day after PEM	74.0738	6.16818e-06
21	Long COVID	Baseline	67.0765	1.29278e-05
22	Long COVID	Baseline	78.1981	1.15659e-05
22	Long COVID	1-day after PEM	51.8072	7.4078e-06
23	Long COVID	Baseline	121.303	9.475e-06
23	Long COVID	1-day after PEM	61.21	8.62798e-06
24	Long COVID	1-day after PEM	100.873	1.01135e-05
24	Long COVID	Baseline		1.08717e-05
25	Long COVID	Baseline	62.0111	8.12346e-06
25	Long COVID	1-day after PEM	40.0279	1.00139e-05
26	Healthy	1-day after PEM	78.7512	9.99038e-06
26	Healthy	Baseline	51.1919	7.39394e-06
27	Healthy	Baseline	83.0818	1.28407e-05
27	Healthy	1-day after PEM	45.5311	1.17143e-05
28	Healthy	Baseline	139.969	1.06476e-05
28	Healthy	1-day after PEM	86.5281	1.24901e-05
29	Healthy	Baseline	118	1.00403e-05
29	Healthy	1-day after PEM	105.784	1.33574e-05
30	Healthy	1-day after PEM	99.1469	1.13741e-05
30	Healthy	Baseline	84.4073	1.05058e-05
31	Healthy	1-day after PEM	90.9893	1.26833e-05
31	Healthy	Baseline	71.842	1.0006e-05
32	Healthy	Baseline	113.272	1.29811e-05
32	Healthy	1-day after PEM	108.606	1.44762e-05
33	Healthy	Baseline	84.0625	1.2875e-05
33	Healthy	1-day after PEM	78.037	1.62266e-05
34	Healthy	1-day after PEM		1.44269e-05
34	Healthy	Baseline	115.947	1.25461e-05
35	Healthy	Baseline	55.4554	1.11023e-05
35	Healthy	1-day after PEM	31.2778	1.08527e-05
36	Healthy	Baseline	66.5916	6.56803e-06
36	Healthy	1-day after PEM	54.1054	7.83144e-06
37	Healthy	Baseline	103.767	7.49375e-06
37	Healthy	1-day after PEM		6.3875e-06
38	Healthy	Baseline	72.2187	1.10481e-05
38	Healthy	1-day after PEM	39.8266	9.38566e-06
39	Healthy	Baseline	76.3775	8.64697e-06
39	Healthy	1-day after PEM	72.7353	6.73171e-06
40	Healthy	1-day after PEM	80.0947	1.03188e-05
40	Healthy	Baseline	70.1171	1.35323e-05
41	Healthy	Baseline	111.838	9.05208e-06
41	Healthy	1-day after PEM	106.081	1.31127e-05
42	Healthy	Baseline	91.3154	1.02946e-05
42	Healthy	1-day after PEM	67.4101	9.8254e-06
43	Healthy	Baseline	114.182	9.63492e-06
43	Healthy	1-day after PEM	74.3339	1.38021e-05
44	Healthy	Baseline	92.3443	1.0825e-05
44	Healthy	1-day after PEM	67.3876	1.01417e-05
45	Healthy	1-day after PEM	73.7642	9.24612e-06
45	Healthy	Baseline	72.1982	7.75e-06
46	Healthy	1-day after PEM	71.4852	1.20891e-05
46	Healthy	Baseline	68.5964	9.59756e-06

## Sheet: Figure3D+E
See Supplementary Data Figure 6A and Supplementary Data Figure 6B

## Sheet: Figure4
ID	Amyloid_deposit	Group	Time
1	38.1506	Long COVID	Baseline
1	55.1042	Long COVID	1-day after PEM
2	31.1876	Long COVID	1-day after PEM
2	34.2887	Long COVID	Baseline
3	28.0297	Long COVID	Baseline
3	26.7131	Long COVID	1-day after PEM
4	40.1742	Long COVID	1-day after PEM
4	23.5952	Long COVID	Baseline
5	2.31668	Long COVID	Baseline
5	1.2	Long COVID	1-day after PEM
6	5.31911	Long COVID	1-day after PEM
6	3.98503	Long COVID	Baseline
7	10.4393	Long COVID	Baseline
7	20.2	Long COVID	1-day after PEM
8	20.5067	Long COVID	Baseline
8	42.208	Long COVID	1-day after PEM
9	4.44263	Long COVID	Baseline
9	13.0371	Long COVID	1-day after PEM
10	27.3552	Long COVID	Baseline
10	81.177	Long COVID	1-day after PEM
11	17.7895	Long COVID	Baseline
11	7.16536	Long COVID	1-day after PEM
12		Long COVID	1-day after PEM
12		Long COVID	Baseline
13	9.94881	Long COVID	Baseline
13	0.97	Long COVID	1-day after PEM
14	6.54	Long COVID	Baseline
14	45.6154	Long COVID	1-day after PEM
15	27.6873	Long COVID	Baseline
15	45.7719	Long COVID	1-day after PEM
16	25.4921	Long COVID	Baseline
16	8.14557	Long COVID	1-day after PEM
17		Long COVID	Baseline
17	13.1236	Long COVID	1-day after PEM
18	55	Long COVID	Baseline
18	39.2	Long COVID	1-day after PEM
19	1.69626	Long COVID	Baseline
19	89.5305	Long COVID	1-day after PEM
20	26.7019	Long COVID	Baseline
20	26.7413	Long COVID	1-day after PEM
21	28.0145	Long COVID	Baseline
21	16.2311	Long COVID	1-day after PEM
22	10.4307	Long COVID	Baseline
22	3.78065	Long COVID	1-day after PEM
23	9.8	Long COVID	Baseline
23	99.4656	Long COVID	1-day after PEM
24	4.58784	Long COVID	Baseline
24	20	Long COVID	1-day after PEM
25	0.517756	Long COVID	Baseline
25	10.6301	Long COVID	1-day after PEM
26	4.32058	Healthy	Baseline
26	9.34789	Healthy	1-day after PEM
27	1.61947	Healthy	Baseline
27	0.884349	Healthy	1-day after PEM
28	2.64489	Healthy	Baseline
28	7.63078	Healthy	1-day after PEM
29	6.01988	Healthy	Baseline
29	1.13478	Healthy	1-day after PEM
30	0	Healthy	Baseline
30	13.3121	Healthy	1-day after PEM
31	1.88549	Healthy	Baseline
31	4.10229	Healthy	1-day after PEM
32	13.9238	Healthy	Baseline
32	3.94316	Healthy	1-day after PEM
33	1.62455	Healthy	Baseline
33	6.09243	Healthy	1-day after PEM
34	0.999827	Healthy	Baseline
34	1.06164	Healthy	1-day after PEM
35	0	Healthy	Baseline
35	3.25306	Healthy	1-day after PEM
36	4.95856	Healthy	Baseline
36	13.1304	Healthy	1-day after PEM
37	10.0767	Healthy	Baseline
37	0.582033	Healthy	1-day after PEM
38	8.01349	Healthy	Baseline
38	4.49102	Healthy	1-day after PEM
39	0.848499	Healthy	Baseline
39	10.0856	Healthy	1-day after PEM
40	6.04345	Healthy	Baseline
40	7.67352	Healthy	1-day after PEM
41	20.8157	Healthy	Baseline
41	43.1	Healthy	1-day after PEM
42	1.00471	Healthy	Baseline
42	2.71865	Healthy	1-day after PEM
43	1.19267	Healthy	Baseline
43	10.6352	Healthy	1-day after PEM
44	3.30424	Healthy	Baseline
44	6.76457	Healthy	1-day after PEM
45	13.5549	Healthy	Baseline
45	7.52076	Healthy	1-day after PEM
46	0.749279	Healthy	Baseline
46	4.10244	Healthy	1-day after PEM

## Sheet: Figure5
ID	Group	Time	fibreatrophy	regeneration	internalnuclei	necrosis	CD3	CD68	CD20
1	Long COVID	Baseline	1	0	0	1	0	1	0
1	Long COVID	1-day after PEM	1	1	0	1	1	1	0
2	Long COVID	Baseline	1	0	0	0	0	0	0
2	Long COVID	1-day after PEM	1	1	1	1	0	1	0
3	Long COVID	Baseline	0	0	0	0	0	0	0
3	Long COVID	1-day after PEM	0	0	0	0	0	0	0
4	Long COVID	Baseline	0	1	0	0	0	1	0
4	Long COVID	1-day after PEM	1	0	0	0	0	1	0
5	Long COVID	Baseline	0	0	0	0	0	0	0
5	Long COVID	1-day after PEM	1	0	0	0	0	1	0
6	Long COVID	Baseline	0	0	0	0	0	0	0
6	Long COVID	1-day after PEM	1	0	0	0	0	1	0
7	Long COVID	Baseline	0	0	0	0	0	0	0
7	Long COVID	1-day after PEM	1	0	0	0	0	1	0
8	Long COVID	Baseline	1	0	1	0	0	1	0
8	Long COVID	1-day after PEM	1	0	0	0	0	1	0
9	Long COVID	Baseline	1	0	0	0	0	0	0
9	Long COVID	1-day after PEM	0	0	1	0	0	0	0
10	Long COVID	Baseline	0	0	0	0	0	1	0
10	Long COVID	1-day after PEM	1	1	1	0	0	0	0
11	Long COVID	Baseline	0	0	0	0	0	1	0
11	Long COVID	1-day after PEM	0	0	1	0	0	1	0
12	Long COVID	Baseline	0	0	1	0	0	1	0
12	Long COVID	1-day after PEM	0	1	0	1	1	1	1
13	Long COVID	Baseline	0	0	0	0	1	1	0
13	Long COVID	1-day after PEM	0	1	0	1	1	1	0
14	Long COVID	Baseline	1	0	0	0	1	1	0
14	Long COVID	1-day after PEM	1	0	1	0	1	1	0
15	Long COVID	Baseline	1	0	1	0	0	0	0
15	Long COVID	1-day after PEM	1	0	0	0	1	1	0
16	Long COVID	Baseline	1	0	0	0	0	0	0
16	Long COVID	1-day after PEM	1	1	0	1	1	1	0
17	Long COVID	Baseline
17	Long COVID	1-day after PEM	1	0	1	0	0	1	0
18	Long COVID	Baseline	0	0	0	0	1	0	0
18	Long COVID	1-day after PEM	0	0	0	0	1	1	0
19	Long COVID	Baseline	1	0	1	0	0	1	0
19	Long COVID	1-day after PEM	1	1	1	1	1	1	0
20	Long COVID	Baseline	0	0	1	0	0	0	0
20	Long COVID	1-day after PEM	1	1	1	1	1	1	0
21	Long COVID	Baseline	1	0	0	0	0	0	0
21	Long COVID	1-day after PEM	1	0	0	0	0	0	0
22	Long COVID	Baseline	1	0	1	1	1	1	0
22	Long COVID	1-day after PEM	1	0	0	0	1	1	0
23	Long COVID	Baseline	1	0	0	0	0	1	0
23	Long COVID	1-day after PEM	1	1	1	1	1	1	0
24	Long COVID	Baseline	0	0	0	0	0	1	0
24	Long COVID	1-day after PEM	1	0	0	0	0	1	0
25	Long COVID	Baseline	0	0	0	0	0	0	0
25	Long COVID	1-day after PEM	1	1	1	1	1	1	0
26	Healthy	Baseline	0	0	0	0	0	0	0
26	Healthy	1-day after PEM	1	0	0	0	0	1	0
27	Healthy	Baseline	0	0	0	0	0	0	0
27	Healthy	1-day after PEM	0	1	0	0	1	1	1
28	Healthy	Baseline	0	0	1	0	0	1	0
28	Healthy	1-day after PEM	0	0	1	0	0	1	0
29	Healthy	Baseline	0	0	0	0	0	0	0
29	Healthy	1-day after PEM	0	0	0	0	1	1	0
30	Healthy	Baseline	0	0	0	0	0	1	0
30	Healthy	1-day after PEM	0	0	0	0	0	1	0
31	Healthy	Baseline	0	0	0	0	0	0	0
31	Healthy	1-day after PEM	1	1	0	1	1	1	0
32	Healthy	Baseline	0	0	0	0	0	0	0
32	Healthy	1-day after PEM	0	0	0	0	0	0	0
33	Healthy	Baseline	0	0	0	0	0	0	0
33	Healthy	1-day after PEM	0	0	0	0	1	1	0
34	Healthy	Baseline	0	0	0	0	0	0	0
34	Healthy	1-day after PEM	0	0	0	0	0	0	0
35	Healthy	Baseline	0	0	0	0	0	0	0
35	Healthy	1-day after PEM	0	0	0	0	1	0	0
36	Healthy	Baseline	0	0	0	0	0	0	0
36	Healthy	1-day after PEM	0	0	0	0	0	0	0
37	Healthy	Baseline	0	0	1	0	0	1	0
37	Healthy	1-day after PEM	1	1	0	0	1	0	0
38	Healthy	Baseline	0	0	0	0	0	0	0
38	Healthy	1-day after PEM	0	0	0	0	0	0	0
39	Healthy	Baseline	0	1	0	0	0	0	0
39	Healthy	1-day after PEM	0	1	0	0	1	1	0
40	Healthy	Baseline	0	0	0	0	0	0	0
40	Healthy	1-day after PEM	1	1	0	0	1	0	0
41	Healthy	Baseline	0	0	0	0	0	0	0
41	Healthy	1-day after PEM	0	0	0	0	1	1	0
42	Healthy	Baseline	0	0	0	0	0	1	0
42	Healthy	1-day after PEM	0	0	0	0	0	0	0
43	Healthy	Baseline	0	0	0	0	0	1	0
43	Healthy	1-day after PEM	0	0	0	0	0	1	0
44	Healthy	Baseline	0	0	0	0	0	1	0
44	Healthy	1-day after PEM	0	0	0	0	0	1	0
45	Healthy	Baseline	0	0	0	0	0	0	0
45	Healthy	1-day after PEM	1	1	0	1	1	1	0
46	Healthy	Baseline	0	0	0	0	0	0	0
46	Healthy	1-day after PEM	1	1	0	0	1	1	0

[truncated: 12 more sheets: Figure 6, Supplementary Figure 2AB, Supplementary Data Figure2C, Supplementary Data Figure 3, Supplementary Data Figure 4, Supplementary Data Figure 5, Supplementary Data Figure 6A, Supp. Fig 6A - Domain Muscle, Supplementary Data Figure 6B, Supp. Fig 6B - Domain blood, Supplementary Data Figure 7, Supplementary Data Figure 7G-I]
